# Supplementary material for: Interactions of Ascorbic Acid, 5-Caffeoylquinic Acid, and Quercetin-3-Rutinoside in the Presence and Absence of Iron during Thermal Processing and the Influence on Antioxidant Activity
Source: Molecules. 2021 Dec 20;26(24):7698. doi: 10.3390/molecules26247698 (PMC8706688; doi:10.3390/molecules26247698)
Supplement: Supplementary file 1 [file molecules-26-07698-s001.zip]

Archive with 1 entries (1 files):
- molecules-1483674-supplementary.pdf
